# Supplementary material for: Dynamical compensation and structural identifiability of biological models: Analysis, implications, and reconciliation
Source: PLoS Comput Biol. 2017 Nov 29;13(11):e1005878. doi: 10.1371/journal.pcbi.1005878 (PMC5724898; doi:10.1371/journal.pcbi.1005878)
Supplement: S1 File — Compressed ZIP folder including files to reproduce the results reported in this paper. They include two main types of computations: (i) structural identifiability analysis, and (ii) simulation of dynamic models. (ZIP) [file pcbi.1005878.s001.zip › Supplementary_Material_MATLAB_code_(S1_ File)_v2/plot_Figures_2_and_3.m]

%--------------------------------------------------------------------------
% MATLAB file that reproduces the figures in the paper:
% "Dynamical compensation and structural identifiability: analysis, 
% implications, and reconciliation"
% by Alejandro F. Villaverde and Julio R. Banga
% contact: afvillaverde@iim.csic.es, julio@iim.csic.es
% Created:        14/03/2017
% Last modified:  24/05/2017
%--------------------------------------------------------------------------

function plot_Figures_2_and_3
%% %%%%%%%%%%%%%%%%%%%%%%%%%%%%%%%%%%%%%%%%%%%%%%%%%%%%%%%%%%%%%%%%%%%%%%%%%
% Plot 1st figure %%%%%%%%%%%%%%%%%%%%%%%%%%%%%%%%%%%%%%%%%%%%%%%%%%%%%%%%%
%%%%%%%%%%%%%%%%%%%%%%%%%%%%%%%%%%%%%%%%%%%%%%%%%%%%%%%%%%%%%%%%%%%%%%%%%%%
close all
%% INITIAL CONDITIONS AND PARAMETERS

% Initial state
xzero = [5.4;10.34;322];

% Parameter values
u0      = 0.0333;
C       = 0.001;
Si      = 0.0005;
p       = 0.03;
alpha   = 7.85;
gamma   = 0.3;
muplus  = 0.000014583;
muminus = 0.000017361;

% Line width used in all plots:
my_line_width = 2;


%% PLOT FIRST ROW: NORMAL RESPONSE TO PULSES IN GLUCOSE (MEALS...)

tspan   = [0 400];
my_opts = odeset('RelTol',1e-8,'AbsTol',1e-10);  
[t1,y1] = ode15s(@gluc_pulse,tspan,xzero,my_opts);

tspan   = [0 400];
xzero   = y1(end,:);
[t2,y2] = ode15s(@gluc_pulse,tspan,xzero,my_opts);

tspan   = [0 400];
xzero   = y2(end,:);
[t3,y3] = ode15s(@gluc_pulse,tspan,xzero,my_opts);

t = [t1; t1(end)+t2; t1(end)+t2(end)+t3];
y = [y1; y2; y3];

u = zeros(size(t)); 
u([73:194,412:541,750:883]) = 0.1; 

figure(1)
subplot(3,4,1);
plot(t,u,'k','LineWidth',my_line_width);
ylim([-0.02 0.15])
title('Input (u)','FontSize',12)
ylabel('(1) Normal dynamics','FontSize',16)
set(get(gca,'YLabel'),'Rotation',0,'VerticalAlignment','middle', 'HorizontalAlignment','right')

subplot(3,4,2);
plot(t,y(:,1),'k','LineWidth',my_line_width);
ylim([5 10])
xlim([0 1200])
title('Glucose (G)','FontSize',16)

subplot(3,4,3);
plot(t,y(:,2),'k','LineWidth',my_line_width);
xlim([0 1200])
title('Insulin (I)','FontSize',16)

subplot(3,4,4);
plot(t,y(:,3),'k','LineWidth',my_line_width);
xlim([0 1200])
title('\beta-cell functional mass (\beta)','FontSize',16);


%% PLOT SECOND ROW: SLOW ADAPTATION (MONTHS) TO SAME STEADY STATE, AFTER A CHANGE IN THE VALUE OF s_i

tspan   = [0:10:1e6];
my_opts = odeset('RelTol',1e-8,'AbsTol',1e-10);  
[t,y]   = ode15s(@param_change,tspan,xzero,my_opts);

subplot(3,4,5);
ylabel('(2) Slow adaptation \newline    after change in s_i','FontSize',16)
set(get(gca,'YLabel'),'Rotation',0,'VerticalAlignment','middle', 'HorizontalAlignment','right')
% uconst = zeros(size(t)); 
% plot(t,uconst,'k','LineWidth',my_line_width);
% ylim([-0.02 0.15])
% set(get(gca,'YLabel'),'Rotation',0,'VerticalAlignment','middle', 'HorizontalAlignment','right')

subplot(3,4,6);
plot(t,y(:,1),'k','LineWidth',my_line_width);

subplot(3,4,7);
plot(t,y(:,2),'k','LineWidth',my_line_width);

subplot(3,4,8);
plot(t,y(:,3),'k','LineWidth',my_line_width);

new_SS = y(end,:);
save('new_SS', 'new_SS','my_opts');


%% PLOT THIRD ROW: DYNAMICAL COMPENSATION

% 1) The original value of parameter s_i is:
Si = 0.0005;

tspan2  = [0:10:400];
[t1,y1] = ode15s(@gluc_pulse,tspan2,xzero,my_opts);

xzero   = y1(end,:);
[t2,y2] = ode15s(@gluc_pulse,tspan2,xzero,my_opts);

xzero   = y2(end,:);
[t3,y3] = ode15s(@gluc_pulse,tspan2,xzero,my_opts);

t = [t1; t1(end)+t2; t1(end)+t2(end)+t3];
y = [y1; y2; y3];

% 2) Now start from the new steady state and simulate response to pulse
% change in u(t), with the new s_i:
Si = 0.0005/2.0;
xzero_new = new_SS;

tspan2     = [0:10:400];
[t1,y1]    = ode15s(@gluc_pulse,tspan2,xzero_new,my_opts);

xzero_new2 = y1(end,:);
[t2,y2]    = ode15s(@gluc_pulse,tspan2,xzero_new2,my_opts);

xzero_new3 = y2(end,:);
[t3,y3]    = ode15s(@gluc_pulse,tspan2,xzero_new3,my_opts);

tpert = [t1; t1(end)+t2; t1(end)+t2(end)+t3];
ypert = [y1; y2; y3];

u2 = zeros(size(tpert)); 
u2([11:16,52:57,93:98]) = 0.1; 

subplot(3,4,9);
plot(t,u2,'k','LineWidth',my_line_width);
ylim([-0.02 0.15])
title('Input (u)','FontSize',12)
ylabel('(3) Dynamical \newline compensation','FontSize',16)
set(get(gca,'YLabel'),'Rotation',0,'VerticalAlignment','middle', 'HorizontalAlignment','right')

subplot(3,4,10);
plot(t,y(:,1),'k','LineWidth',my_line_width);
hold on
plot(tpert,ypert(:,1),'--','Color',[0.5 0.5 0.5],'LineWidth',my_line_width);
ylim([5 10])
h_legend=legend('s_i','s_i/2');
set(h_legend,'FontSize',16);

subplot(3,4,11);
plot(t,y(:,2),'Color','k','LineWidth',my_line_width);
hold on
plot(tpert,ypert(:,2),'--','Color',[0.5 0.5 0.5],'LineWidth',my_line_width);
h_legend=legend('s_i','s_i/2');
set(h_legend,'FontSize',16);
xlabel('time (minutes)','FontSize',16,'FontWeight','bold')

subplot(3,4,12);
plot(t,y(:,3),'Color','k','LineWidth',my_line_width);
hold on
plot(tpert,ypert(:,3),'--','Color',[0.5 0.5 0.5],'LineWidth',my_line_width);
h_legend=legend('s_i','s_i/2','FontSize',16);
set(h_legend,'FontSize',16);

%% %%%%%%%%%%%%%%%%%%%%%%%%%%%%%%%%%%%%%%%%%%%%%%%%%%%%%%%%%%%%%%%%%%%%%%%%
% Plot 2nd figure %%%%%%%%%%%%%%%%%%%%%%%%%%%%%%%%%%%%%%%%%%%%%%%%%%%%%%%%%
%%%%%%%%%%%%%%%%%%%%%%%%%%%%%%%%%%%%%%%%%%%%%%%%%%%%%%%%%%%%%%%%%%%%%%%%%%%

figure(2)

%% 1st row (Dynamical Compensation):
u2 = zeros(size(tpert)); 
u2([11:16,52:57,93:98]) = 0.1; 
subplot(2,4,1);
plot(tpert,u2,'k','LineWidth',my_line_width);
ylim([-0.02 0.15])
xlim([0 1200])
title('Input (u)','FontSize',16)
ylabel('  Dynamical \newline compensation','FontSize',16)
set(get(gca,'YLabel'),'Rotation',0,'VerticalAlignment','top', 'HorizontalAlignment','right')

subplot(2,4,2);
plot(t,y(:,1),'k','LineWidth',my_line_width);
hold on
plot(tpert,ypert(:,1),'--','Color',[0.5 0.5 0.5],'LineWidth',my_line_width);
ylim([5 10])
xlim([0 1200])
h_legend=legend('s_i','s_i/2','FontSize',16);
set(h_legend,'FontSize',16);
title('Glucose (G)','FontSize',16)

subplot(2,4,3);
plot(t,y(:,2),'Color','k','LineWidth',my_line_width);
hold on
plot(tpert,ypert(:,2),'--','Color',[0.5 0.5 0.5],'LineWidth',my_line_width);
xlim([0 1200])
title('Insulin (I)','FontSize',16)
h_legend=legend('s_i','s_i/2','FontSize',16);
set(h_legend,'FontSize',16);

subplot(2,4,4);
plot(t,y(:,3),'Color','k','LineWidth',my_line_width);
hold on
plot(tpert,ypert(:,3),'--','Color',[0.5 0.5 0.5],'LineWidth',my_line_width);
xlim([0 1200])
ylim([300 700])
title('\beta-cell functional mass (\beta)','FontSize',16);
h_legend=legend('s_i','s_i/2','FontSize',16);
set(h_legend,'FontSize',16);

%% 2nd row (Structural Unidentifiability):

% Apply coordinated changes in (Si,p), using the original model 
% (we use two different combinations) and re-integrate:

%--- 1st change: multiply/divide by 2
Si = 0.0005/2.0;
p  = 0.03*2;

xzero   = [5.4;10.34;322];
[t1,y1] = ode15s(@gluc_pulse,tspan2,xzero,my_opts);

xzero   = y1(end,:);
[t2,y2] = ode15s(@gluc_pulse,tspan2,xzero,my_opts);

xzero   = y2(end,:);
[t3,y3] = ode15s(@gluc_pulse,tspan2,xzero,my_opts);

t_s2 = [t1; t1(end)+t2; t1(end)+t2(end)+t3];
y_s2 = [y1; y2; y3];

%--- 2nd change: multiply/divide by 10
Si = 0.0005/10.0;
p  = 0.03*10.0;

xzero   = [5.4;10.34;322];
[t1,y1] = ode15s(@gluc_pulse,tspan2,xzero,my_opts);

xzero   = y1(end,:);
[t2,y2] = ode15s(@gluc_pulse,tspan2,xzero,my_opts);

xzero   = y2(end,:);
[t3,y3] = ode15s(@gluc_pulse,tspan2,xzero,my_opts);

t_s10 = [t1; t1(end)+t2; t1(end)+t2(end)+t3];
y_s10 = [y1; y2; y3];
%---

u3 = zeros(size(t_s2)); 
u3([11:16,52:57,93:98]) = 0.1; 
subplot(2,4,5);
plot(t_s2,u3,'k','LineWidth',my_line_width);
ylim([-0.02 0.15])
xlim([0 1200])
ylabel('    Structural \newline unidentifiability','FontSize',16)
set(get(gca,'YLabel'),'Rotation',0,'VerticalAlignment','top', 'HorizontalAlignment','right')

subplot(2,4,6);
plot(t_s2,y_s2(:,1),'Color','k','LineWidth',my_line_width);
hold on
plot(t_s10,y_s10(:,1),'--','Color',[0.5 0.5 0.5],'LineWidth',my_line_width);
ylim([5 10])
xlim([0 1200])
h_legend=legend('s_i/2, p\cdot 2','s_i/10,p\cdot 10','FontSize',16);
set(h_legend,'FontSize',16);

subplot(2,4,7);
plot(t_s2,y_s2(:,2),'Color','k','LineWidth',my_line_width);
hold on
plot(t_s10,y_s10(:,2),'--','Color',[0.5 0.5 0.5],'LineWidth',my_line_width);
xlabel('time (minutes)','FontSize',16,'FontWeight','bold')
xlim([0 1200])
ylim([0 200])
h_legend=legend('s_i/2, p\cdot 2','s_i/10,p\cdot 10','FontSize',16);
set(h_legend,'FontSize',16);

subplot(2,4,8);
plot(t_s2,y_s2(:,3),'Color','k','LineWidth',my_line_width);
hold on
plot(t_s10,y_s10(:,3),'--','Color',[0.5 0.5 0.5],'LineWidth',my_line_width);
xlim([0 1200])
h_legend=legend('s_i/2, p\cdot 2','s_i/10,p\cdot 10','FontSize',16);
set(h_legend,'FontSize',16);


%% %%%%%%%%%%%%%%%%%%%%%%%%%%%%%%%%%%%%%%%%%%%%%%%%%%%%%%%%%%%%%%%%%%%%%%%%
% FUNCTIONS %%%%%%%%%%%%%%%%%%%%%%%%%%%%%%%%%%%%%%%%%%%%%%%%%%%%%%%%%
%%%%%%%%%%%%%%%%%%%%%%%%%%%%%%%%%%%%%%%%%%%%%%%%%%%%%%%%%%%%%%%%%%%%%%%%%%%

% Function that simulates a pulse in glucose concentration:
function y = gluc_pulse(t,x)
   uu = 0.0; % uu is the time dependent u(t), a pulse function
   uu(t<100) = 0.0;
   uu(t>=100 & t<=150) = 0.1; 
   uu(t>150) = 0.0;     
   y = [u0 + uu - (C+Si*x(2))*x(1);  
    p*x(3)*(1/(1+(alpha/x(1))^2))-gamma*x(2);  
    x(3)*(muplus*(1/(1+(8.4/x(1))^1.7)) - muminus*(1/(1+(x(1)/4.8)^8.5)))];
end

% Function that applies a step change in Si after t=100000
% (then, wait long enough for steady state to be reached):
function y = param_change(t,x)
   Si(t>100000) = 0.0005/2.0;
   uu = 0.0;   
   y = [u0 + uu - (C+Si*x(2))*x(1);  
    p*x(3)*(1/(1+(alpha/x(1))^2))-gamma*x(2);  
    x(3)*(muplus*(1/(1+(8.4/x(1))^1.7)) - muminus*(1/(1+(x(1)/4.8)^8.5)))];
end

end
