# Supplementary material for: Dynamical compensation and structural identifiability of biological models: Analysis, implications, and reconciliation
Source: PLoS Comput Biol. 2017 Nov 29;13(11):e1005878. doi: 10.1371/journal.pcbi.1005878 (PMC5724898; doi:10.1371/journal.pcbi.1005878)
Supplement: S1 File — Compressed ZIP folder including files to reproduce the results reported in this paper. They include two main types of computations: (i) structural identifiability analysis, and (ii) simulation of dynamic models. (ZIP) [file pcbi.1005878.s001.zip › Supplementary_Material_MATLAB_code_(S1_ File)_v2/plot_Figure_4.m]

%--------------------------------------------------------------------------
% MATLAB file that reproduces the figures in the paper:
% "Dynamical compensation and structural identifiability: analysis, 
% implications, and reconciliation"
% by Alejandro F. Villaverde and Julio R. Banga
% contact: afvillaverde@iim.csic.es, julio@iim.csic.es
% Created:        26/10/2017
% Last modified:  26/10/2017
%--------------------------------------------------------------------------

function plot_Figure_4

close all


%% Settings
% Parameter values
u0      = 0.0333;
C       = 0.001;
Si      = 0.0005;
p       = 0.03;
alpha   = 7.85;
gamma   = 0.3;
muplus  = 0.000014583;
muminus = 0.000017361;

% Integration options
tspan = [0:50:900000]; 
my_opts = odeset('RelTol',1e-4,'AbsTol',1e-6); %odeset('RelTol',1e-8,'AbsTol',1e-10); 

% Plot options
my_line_width = 2;


%% Integrate model with original parameter vector
xzero   = [5.4;10.34;322];
[t1,y1] = ode15s(@gluc_pulse_00005,tspan,xzero,my_opts);


%% Integrate model with alternative parameter s_i and initial conditions:
Si      = 0.0005/3.0;                % Changes in parameter value
xzero2  = [5.4; 10.34*3.0; 322*3.0]; % Changes in Insulin & Beta-cell mass
[t2,y2] = ode15s(@gluc_pulse_00005entre3,tspan,xzero2,my_opts);


%% Save simulations
save DC_900000 
% load('DC_900000.mat')


%% Plots

% Slow adaptation of glucose:
subplot(2,4,[1 2 3 4])
plot(t1,y1(:,1),'Color','k');
title('Glucose (G)')

% Place for the legend:
subplot(2,4,5)
axis off

% Glucose:
subplot(2,4,6);
plot(t1,y1(:,1),'Color','k','LineWidth',my_line_width);
hold on
plot(t2,y2(:,1),'--','Color',[0.5 0.5 0.5],'LineWidth',my_line_width);
title('Glucose (G)')
xlim([99700 102000])

% Insulin:
subplot(2,4,7);
plot(t1,y1(:,2),'Color','k','LineWidth',my_line_width);
hold on
plot(t2,y2(:,2),'--','Color',[0.5 0.5 0.5],'LineWidth',my_line_width);
xlabel('time (minutes)','FontSize',12,'FontWeight','bold')
title('Insulin (I)')
xlim([99700 102000])

% Beta-cell mass:
subplot(2,4,8);
plot(t1,y1(:,3),'Color','k','LineWidth',my_line_width);
hold on
plot(t2,y2(:,3),'--','Color',[0.5 0.5 0.5],'LineWidth',my_line_width);
title('\beta-cell functional mass (\beta)')
xlim([99700 102000])
legend({['Parameters:' char(10) '  s_i(t<=450) = 0.0005; s_i(t>450) = 0.0005/2' char(10) '  p = 0.03' char(10) 'Initial states:' char(10) '  G(t=0) = 5.4' char(10) '  I(t=0) = 10.34' char(10) '  \beta(t=0)= 322'],['Parameters:' char(10) '  s_i(t<=450) = 0.0005/3; s_i(t>450) = 0.0005/3/2' char(10) '  p = 0.03' char(10) 'Initial states:' char(10) '  G(t=0) = 5.4' char(10) '  I(t=0) = 3*10.34' char(10) '  \beta(t=0)=3*322']})
legend boxoff


%% %%%%%%%%%%%%%%%%%%%%%%%%%%%%%%%%%%%%%%%%%%%%%%%%%%%%%%%%%%%%%%%%%%%%%%%%
% FUNCTIONS %%%%%%%%%%%%%%%%%%%%%%%%%%%%%%%%%%%%%%%%%%%%%%%%%%%%%%%%%
%%%%%%%%%%%%%%%%%%%%%%%%%%%%%%%%%%%%%%%%%%%%%%%%%%%%%%%%%%%%%%%%%%%%%%%%%%%

% Function that simulates a pulse in glucose concentration at time 0:
function y = gluc_pulse_00005(t,x)
   uu = 0.0; % uu is the time dependent u(t)  
   uu(t<=50) = 0.1; 
   for i=1:2000
       uu(t>50+450*(i-1) && t<=450*i)    = 0.0;
       uu(t>450*i        && t<=450*i+50) = 0.1;
   end
   Si(t>100000) = 0.0005/2.0;  % change in insulin sensitivity
   y = [u0 + uu - (C+Si*x(2))*x(1);  
    p*x(3)*(1/(1+(alpha/x(1))^2))-gamma*x(2);  
    x(3)*(muplus*(1/(1+(8.4/x(1))^1.7)) - muminus*(1/(1+(x(1)/4.8)^8.5)))];
end

% Function that simulates a pulse in glucose concentration at time 0, with
% the original parameter divided by 3:
function y = gluc_pulse_00005entre3(t,x)
   uu = 0.0; % uu is the time dependent u(t)  
   uu(t<=50) = 0.1; 
   for i=1:2000
       uu(t>50+450*(i-1) && t<=450*i)    = 0.0;
       uu(t>450*i        && t<=450*i+50) = 0.1;
   end 
   Si(t>100000) = 0.0005/3.0/2.0; % change in insulin sensitivity
   y = [u0 + uu - (C+Si*x(2))*x(1);  
    p*x(3)*(1/(1+(alpha/x(1))^2))-gamma*x(2);  
    x(3)*(muplus*(1/(1+(8.4/x(1))^1.7)) - muminus*(1/(1+(x(1)/4.8)^8.5)))];
end

end
