# Supplementary material for: Dynamical compensation and structural identifiability of biological models: Analysis, implications, and reconciliation
Source: PLoS Comput Biol. 2017 Nov 29;13(11):e1005878. doi: 10.1371/journal.pcbi.1005878 (PMC5724898; doi:10.1371/journal.pcbi.1005878)
Supplement: S1 File — Compressed ZIP folder including files to reproduce the results reported in this paper. They include two main types of computations: (i) structural identifiability analysis, and (ii) simulation of dynamic models. (ZIP) [file pcbi.1005878.s001.zip › Supplementary_Material_MATLAB_code_(S1_ File)_v2/STRIKE-GOLDD_DC/STRIKE-GOLDD/functions/combos.m]

%--------------------------------------------------------------------------
% Function that tries to find identifiable combinations of otherwise
% unidentifiable parameters
%--------------------------------------------------------------------------
function [parpde,stringpde] = combos(p_un,onx,n)

global p

[~, indices] = ismember(p_un, p);
indices = n + indices;
unid_onx = onx(:,indices);
parpde = null(unid_onx);
[numpars,numpde] = size(parpde);

for j=1:numpde
    stringpde{j} = '';
    firstflag = 1;
    for i=1:numpars
        if (parpde(i,j) ~= 0) && firstflag == 1
            stringpde{j} = strcat(stringpde{j},'(',char(parpde(i,j)),')*dF/d',char(p_un(i)));
            firstflag = 0;
        else if (parpde(i,j) ~= 0)
            stringpde{j} = strcat(stringpde{j},' + (',char(parpde(i,j)),')*dF/d',char(p_un(i)));
            end
        end
    end
    stringpde{j} = strcat(stringpde{j},' = 0');
end
