# Supplementary material for: Dynamical compensation and structural identifiability of biological models: Analysis, implications, and reconciliation
Source: PLoS Comput Biol. 2017 Nov 29;13(11):e1005878. doi: 10.1371/journal.pcbi.1005878 (PMC5724898; doi:10.1371/journal.pcbi.1005878)
Supplement: S1 File — Compressed ZIP folder including files to reproduce the results reported in this paper. They include two main types of computations: (i) structural identifiability analysis, and (ii) simulation of dynamic models. (ZIP) [file pcbi.1005878.s001.zip › Supplementary_Material_MATLAB_code_(S1_ File)_v2/STRIKE-GOLDD_DC/STRIKE-GOLDD/functions/decomp.m]

%--------------------------------------------------------------------------
% Function that decomposes the model into submodels (either defined by the
% user, or found via optimization) and analyses their identifiability.
%--------------------------------------------------------------------------

function [identifiables,nonidentif,obs_states,unobs_states] = decomp(model,opts,model_results_folder,submodels)

    global x f h p u 
    load(model,'x','f','h','ics','known_ics'); % 'p' may have been changed in the main file
    
    %==========================================================================
    % Initialize variables:
    identifiables     = [];  % vector of identifiable parameters.
    nonidentif        = [];  % vector of unidentifiable parameters.
    new_nonid_pars    = [];  % new vector of unidentifiable parameters.
    new_ident_pars    = [];  % new vector of identifiable parameters.
    obs_states        = [];  % observable states.
    unobs_states      = [];  % unobservable states.
    new_obs_states    = [];  % new vector of observable states.
    new_unobs_states  = [];  % new vector of unobservable states.  

    %==========================================================================
    % States included in the submodels:     
    
    if opts.decomp_user == 1
        % The submodels have been defined by the user.
        numsub = size(submodels,2);
        optim_flag = 0;
    else
        % The submodels will be found by optimization. 
        optim_flag = 1;
        % Optimization settings: 
        numsub             = numel(x);      
        problem.x_U        = ones(1,numsub);
        problem.f          = 'objective_fun';
        optim_opts.maxtime = opts.maxOpttime;    
    end
    
    isub = 1;                            
    while isub < numsub + 1      
        skip_elim = 0;
        if optim_flag == 1
            fprintf('\n\n >>> Finding an optimal submodel including state number %d ...\n',isub);
            problem.x_L         = zeros(1,numsub);
            problem.x_L(isub)   = 1; 
            [Results]           = combin_optim(problem,optim_opts);
            estados             = find(abs(Results.xbest)); 
        else
            estados = submodels{isub};
        end
        numstates = numel(estados);   
        
        %======================================================================
        % States, functions, and outputs of the reduced model:
        xred = sym(zeros(numstates,1));
        fred = sym(zeros(numstates,1));
        for i=1:numstates
            xred(i) = x(estados(i));
            fred(i) = f(estados(i));
        end

        hred = [];
        for i=1:numel(h)
            % find the variables (states & parameters) appearing in each output:
            varsh = symvar(h(i)).';
            vars = cell(numel(varsh),1);
            for j=1:numel(varsh)
                vars{j} = char(varsh(j));
            end
            % If any of the selected states is among those variables, include that output:
            continuar = 1;
            j = 1;
            while (continuar == 1) && (j <= numel(xred))
                isstatej = strcmpi(char(xred(j)),vars);
                j = j + 1;
                if  find(isstatej) ~= 0
                    hred = [hred; h(i)];
                    continuar = 0;
                end
            end
        end  

        %==========================================================================
        % 'Variables' (parameters and states) appearing in the equations of 
        % the selected states and outputs:
        total_expr = [fred; hred];
        variaveis = symvar(total_expr).';                        
        vars = cell(numel(variaveis),1);
        for i=1:numel(variaveis)
            vars{i} = char(variaveis(i));
        end

        % which parameters are among those variables?
        parslist = [];
        for i=1:numel(p)
            ispari = strcmpi(char(p(i)),vars);
            if  find(ispari) ~= 0
                parslist = [parslist p(i)];
            end

        end
        
        % which inputs are among those variables?     
        ured = [];                                    
        for i=1:numel(u)                              
            is_input_i = strcmpi(char(u(i)),vars);    
            if  find(is_input_i) ~= 0                
                ured = [ured u(i)];                   
            end                                       
        end                                           

        % which states (other than those in xred) are among those variables?
        stateslist = [];            
        otherx = setdiff(x,xred); % elements of x that are not in xred
        for i=1:numel(otherx)
            ispari = strcmpi(char(otherx(i)),vars);
            isouti = 0;
            for ii=1:numel(h) % which of these states are measured?:
                isouti = isouti + strcmpi(char(otherx(i)),char(h(ii)));
            end
            if  find(ispari) ~= 0 % if the variable is an extra state...
                if isouti == 0 % ... AND the state is NOT an output...
                    % (since measured states are known, need not be
                    % considered as extra *unknown* parameters):
                    stateslist = [stateslist otherx(i)];
                end 
            end
        end        
        
        if opts.unidentif == 1
            % The 'parameters' in the submodel are the parameters;
            % the states are considered as inputs:
            pred = transpose(parslist);
        else
            % The 'parameters' in the submodel include the parameters, AND
            % the UNMEASURED states considered as additional parameters:            
            pred = transpose([parslist,stateslist]);            
        end

        %==========================================================================
        % Dimensions of the reduced problem: 
        m = numel(hred);                        % number of outputs
        n = numel(xred);                        % number of states
        q = numel(pred);                        % number of unknown parameters
        qreal = numel(parslist);                % number of unknown parameters (without taking into account the states considered as parameters)
        r = n+q;                                % number of states + parameters
        xaugred = [xred;pred];                  % states and parameters 
        faugred = [fred; zeros(numel(pred),1)]; % augmented dynamics
             
        %==========================================================================
        % The submodel must contain at least one output:
        if m > 0
        
            %==========================================================================
            % Find which states are unmeasured:     
            saidas = cell(m,1);
            for i=1:m
                saidas{i} = char(hred(i));
            end
            ismeasured = zeros(1,n);
            for i=1:n
                ismeasured(i) = sum(strcmpi(char(xred(i)),saidas));
            end
            unmeas_xred_indices = find((1-ismeasured)); % indices (on xred) of the unmeasured states

            %==========================================================================
            % Which initial conditions are unknown:
            xknown = x(find(known_ics)); %#ok<FNDSB>
            knownics = cell(numel(xknown),1);
            for i=1:numel(knownics)
                knownics{i} = char(xknown(i));
            end
            isknown = zeros(1,n);
            for i=1:n
                isknown(i) = sum(strcmpi(char(xred(i)),knownics));
            end
            unknown_xred_ics_ind = find(1-isknown); % indices (on xred) of the states with unknown initial conditions

            %==========================================================================
            fprintf('\n\n >>> Analysing identifiability of a submodel containing:\n %d states:\n %s',n,char(xred));
            fprintf('\n %d outputs:\n %s',m,char(hred));
            fprintf('\n %d inputs:\n %s',numel(ured),char(ured)); 
            fprintf('\n %d parameters:\n %s',q,char(pred));

            %==========================================================================
            % Build Identifiability-Observability matrix, On(x)
            lastrank = NaN;
            nd = ceil(r/m-1); % minimum number of Lie derivatives
            increaseLie = 1;
            fprintf('\n\n >>> Building the observability-identifiability matrix requires at least %d Lie derivatives',nd);
            fprintf('\n     Calculating derivatives: ');
            tic
            onx = zeros(m*(1+nd),r);
            onx = sym(onx);
            onx(1:m,:) = jacobian(hred,xaugred);% 1st block
            totaltime = toc;
            ind = 2;
            lasttime = 0;
            max_num_der = opts.numDerIn; 
            for num_in=1:numel(ured)
                input_der(num_in,:) = [ured(num_in),sym(strcat(char(ured(num_in)),sprintf('_d')),[1 max_num_der])]; 
            end                   
            past_Lie = h;   
            extra_term = 0;  
            while ind < (nd+2) && lasttime < opts.maxLietime % 2nd and subsequent blocks
                tic
                Lieh = onx(((ind-2)*m+1):(ind-1)*m,:)*faugred;                             
                if ind>2 
                    if numel(ured) > 0
                        for i=1:ind-2 
                            if i < size(input_der,2) 
                                lo_u_der   = input_der(:,i);   
                                hi_u_der   = input_der(:,i+1); 
                                extra_term = extra_term + jacobian(past_Lie,lo_u_der)*hi_u_der;
                            end
                        end
                    end
                end       
                ext_Lie = Lieh + extra_term;
                past_Lie = ext_Lie;        
                onx(((ind-1)*m+1):(ind*m),:) = jacobian(ext_Lie,xaugred);               
                lasttime  = toc;
                totaltime = totaltime + lasttime;
                ind = ind+1;
                fprintf('%d ',ind-2); 
            end
            if ind == (nd+2) 
                while increaseLie == 1
                    fprintf('\n >>> Observability-Identifiability matrix calculated with %d Lie derivatives',nd);
                    fprintf('\n     (calculated in %d seconds)',totaltime);

                    %==========================================================================
                    % Check identifiability by calculating rank:
                    tic
                    if opts.knowninitc == 1
                        xind = find(known_ics);
                        if size(ics) ~= size(x)
                            ics = transpose(ics);
                        end
                        onx = subs(onx,x(xind),ics(xind));
                    end       
                    if opts.numeric == 1
                        allvariables = symvar(onx);
                        numeros = vpa(0.1+rand(size(allvariables)));
                        numonx = subs(onx,allvariables,numeros); 
                    else
                        numonx = onx;
                    end
                    rango = double(rank(numonx));
                    fprintf('\n >>> Rank = %d (calculated in %d seconds)',rango,toc);                 
                    if rango == r  % The submodel is full rank 
                        if opts.unidentif == 0
                            obs_states = xred(unmeas_xred_indices); 
                            new_ident_pars = pred;
                        end
                        increaseLie = 0;
                    else % With that number of Lie derivatives the array is not full rank.                       
                         % If possible, calculate one more Lie derivative and retry:
                        if nd < r  && lasttime < opts.maxLietime && rango ~= lastrank
                            tic
                            nd     = nd + 1;                            
                            ind = 1+nd;   
                            if numel(ured) > 0
                                for i=1:ind-2 
                                    if i < size(input_der,2) 
                                        lo_u_der   = input_der(:,i);   
                                        hi_u_der   = input_der(:,i+1); 
                                        extra_term = extra_term + jacobian(past_Lie,lo_u_der)*hi_u_der;
                                    end
                                end       
                            end
                            newLie   = onx(((ind-2)*m+1):(ind-1)*m,:)*faugred; 
                            ext_Lie  = newLie + extra_term;
                            past_Lie = ext_Lie;         
                            newOnx   = jacobian(ext_Lie,xaugred);                              
                            onx    = [onx; newOnx];
                            clear newLie newOnx
                            lasttime  = toc;
                            totaltime = totaltime + lasttime;
                            lastrank = rango;
                        % If that is not possible, there are several possible causes:
                        else
                            if nd >= r % The maximum number of Lie derivatives has been reached
                                fprintf('\n    The submodel is structurally unidentifiable');
                            else
                                if rango == lastrank
                                    onx = onx(1:(end-m),:);
                                    nd = nd - 1;
                                else
                                    if lasttime >= opts.maxLietime
                                        if opts.unidentif == 1
                                            fprintf('\n    => More Lie derivatives would be needed to see if the submodel is structurally unidentifiable.');
                                            skip_elim = 1;
                                            increaseLie = 0;
                                        else
                                            fprintf('\n    => More Lie derivatives would be needed to see if the submodel is structurally identifiable.');
                                        end
                                        fprintf('\n    However, the maximum computation time allowed for calculating each of them has been reached.');
                                        fprintf('\n    You can increase it by changing <<opts.maxLietime>> (currently opts.maxLietime = %d)',opts.maxLietime);

                                    end
                                end
                            end
                            if skip_elim == 0                               
                                % Eliminate columns one by one to check identifiability of the associated parameters:
                                [new_ident_pars,new_nonid_pars,new_obs_states,new_unobs_states] = ...
                                    elim_and_recalc(unmeas_xred_indices,rango,numonx,opts,qreal,pred,xred,identifiables,obs_states); 
                                increaseLie = 0;
                            end
                        end
                    end
                end

            else% If the maxLietime has been reached, but the minimum of Lie derivatives has not been calculated:
                %%%%%%%%%%%%%%%%%%%%%%%%%%%%%%%%%%%%%%%%%%%%%%%%%%%%%%%%%%%%%%%
                if opts.unidentif == 0
                    tic
                    if opts.knowninitc == 1
                        xind = find(known_ics);
                        if size(ics) ~= size(x)
                            ics = transpose(ics);
                        end
                        onx = subs(onx,x(xind),ics(xind));
                    end  
                    if opts.numeric == 1
                        allvariables = symvar(onx);
                        numeros = vpa(0.1+rand(size(allvariables)));
                        numonx = subs(onx,allvariables,numeros); 
                    else
                        numonx = onx;
                    end
                    rango = double(rank(numonx));
                    fprintf('\n  Rank = %d (calculated in %d seconds)',rango,toc); 
                    %%%%%%%%%%%%%%%%%%%%%%%%%%%%%%%%%%%%%%%%%%%%%%%%%%%%%%%%%%%%%%%
                    [new_ident_pars,new_nonid_pars,new_obs_states,new_unobs_states] = ...
                        elim_and_recalc(unmeas_xred_indices,rango,numonx,opts,qreal,pred,xred,identifiables,obs_states); 
                end
            end          
        
        %==========================================================================
        % Add the newly characterized parameters to the vectors of identifiable / non identifiable parameters:
        if size(identifiables,2) ~= 1
            identifiables = transpose(identifiables);
        end
        if size(new_ident_pars,2) ~= 1
            new_ident_pars = transpose(new_ident_pars);
        end              
        identifiables = [identifiables; new_ident_pars];
        identifiables = symvar(identifiables);    

        if size(nonidentif,2) ~= 1
            nonidentif = transpose(nonidentif);
        end
        if size(new_nonid_pars,2) ~= 1
            new_nonid_pars = transpose(new_nonid_pars);
        end
        nonidentif = [nonidentif; new_nonid_pars];

       % And of initial conditions:
        obs_states = [obs_states; new_obs_states];
        unobs_states = [unobs_states; new_unobs_states]; 
                
        end
        
        %==========================================================================
        % Save results:
        provresultsname = sprintf('partial_id_results_%s_submodel_%d',model,isub);
        fullprovresultsname = strcat(pwd,filesep,model_results_folder,filesep,provresultsname);
        save(fullprovresultsname);       
        clear Results estados numstates fred hred xred pred variaveis vars...
            m n q r parslist xaugred faugred nd Lieh onx ident rango rangototal
        
        %==========================================================================
        % Proceed with the next submodel:
        isub = isub + 1;  
    end  
end
