# Supplementary material for: Dynamical compensation and structural identifiability of biological models: Analysis, implications, and reconciliation
Source: PLoS Comput Biol. 2017 Nov 29;13(11):e1005878. doi: 10.1371/journal.pcbi.1005878 (PMC5724898; doi:10.1371/journal.pcbi.1005878)
Supplement: S1 File — Compressed ZIP folder including files to reproduce the results reported in this paper. They include two main types of computations: (i) structural identifiability analysis, and (ii) simulation of dynamic models. (ZIP) [file pcbi.1005878.s001.zip › Supplementary_Material_MATLAB_code_(S1_ File)_v2/STRIKE-GOLDD_DC/STRIKE-GOLDD/models/z_create_1B.m]

% Hormonal circuit model with proportional-integral feedback
% Originally published in: Karin et al, Mol Syst Biol 2016
% Corresponds to the model in Fig. 1B of: Villaverde & Banga, arXiv:1701.02562

clear;

% 3 states
syms x1 x2 x3
x = [x1; x2; x3];

% 1 output
h = x1;

% 1 input
syms u u0;

% 2 parameters 
syms p1 p2    
p =[p1; p2];

% initial conditions
syms  x10 x20 x30
ics  = [x10 x20 x30]; 
known_ics = [0,0,0];

% dynamic equations
f = [u0+u-p2*x3-p1*x2;
    x1-x10;    
    x1-x3];

save('1B','x','p','h','f','ics','known_ics');
