# Supplementary material for: Dynamical compensation and structural identifiability of biological models: Analysis, implications, and reconciliation
Source: PLoS Comput Biol. 2017 Nov 29;13(11):e1005878. doi: 10.1371/journal.pcbi.1005878 (PMC5724898; doi:10.1371/journal.pcbi.1005878)
Supplement: S1 File — Compressed ZIP folder including files to reproduce the results reported in this paper. They include two main types of computations: (i) structural identifiability analysis, and (ii) simulation of dynamic models. (ZIP) [file pcbi.1005878.s001.zip › Supplementary_Material_MATLAB_code_(S1_ File)_v2/STRIKE-GOLDD_DC/STRIKE-GOLDD/models/z_create_1D_out_BG_par_ps.m]

clear;

% 3 states
syms x1 x2 x3
x = [x1; x2; x3];

% 2 outputs (glucose, beta)
h = [x1; x2];

% 1 input
syms u u0;

% 2 unknown parameters 
syms p1 p2 p3 p4 p5
p =[p1; p2];

% known constants
muplus  = 0.021/(24*60); % turnover of functional mass
muminus = 0.025/(24*60);

% auxiliary functions
syms rhoG  lambdaplus lambdaminus 
rhoG        = x1^2/(p5^2+x1^2); 
lambdaplus  = muplus/(1+(8.4/x1)^1.7);   
lambdaminus = muminus/(1+(x1/4.8)^8.5);

% dynamic equations
f = [u0+u-(p4+p2*x3)*x1;
     x2*(lambdaplus-lambdaminus);     
     p1*x2*rhoG-p3*x3];

% initial conditions
ics  = []; 
known_ics = [0,0,0];

save('1D_out_BG_par_ps','x','p','h','f','ics','known_ics');
