# Supplementary material for: Dynamical compensation and structural identifiability of biological models: Analysis, implications, and reconciliation
Source: PLoS Comput Biol. 2017 Nov 29;13(11):e1005878. doi: 10.1371/journal.pcbi.1005878 (PMC5724898; doi:10.1371/journal.pcbi.1005878)
Supplement: S1 File — Compressed ZIP folder including files to reproduce the results reported in this paper. They include two main types of computations: (i) structural identifiability analysis, and (ii) simulation of dynamic models. (ZIP) [file pcbi.1005878.s001.zip › Supplementary_Material_MATLAB_code_(S1_ File)_v2/STRIKE-GOLDD_DC/STRIKE-GOLDD/models/z_create_Bolie_B.m]

% Bolie 1961
% modified so that it has 2 outputs (glucose and insulin)

clear;

% 2 states
syms q1 q2
x = [q1; q2];

% 1 input
syms delta;

% 5 parameters 
syms p1 p2 p3 p4 Vp 
p =[p1; p2; p3; p4; Vp];

% 2 outputs
h = [q1/Vp;
    q2/Vp];

% initial conditions
ics  = []; 
known_ics = [0,0];

% dynamic equations
f = [p1*q1-p2*q2+delta;
    p3*q2+p4*q1];

save('Bolie_B','x','p','h','f','ics','known_ics');
