# Supplementary material for: Dynamical compensation and structural identifiability of biological models: Analysis, implications, and reconciliation
Source: PLoS Comput Biol. 2017 Nov 29;13(11):e1005878. doi: 10.1371/journal.pcbi.1005878 (PMC5724898; doi:10.1371/journal.pcbi.1005878)
Supplement: S1 File — Compressed ZIP folder including files to reproduce the results reported in this paper. They include two main types of computations: (i) structural identifiability analysis, and (ii) simulation of dynamic models. (ZIP) [file pcbi.1005878.s001.zip › Supplementary_Material_MATLAB_code_(S1_ File)_v2/STRIKE-GOLDD_DC/STRIKE-GOLDD/README.txt]

This is the README file of the StrIkE-GOLDD toolbox
(STRIKE-GOLDD = STRuctural Identifiability taKen as Extended-Generalized Observability with Lie Derivatives and Decomposition)
--------------------------------------------------------------------------------------------------------------------------------
Created:	    07/12/2015
Last modified:	    30/10/2017
Contact:	    Alejandro F. Villaverde (afvillaverde@iim.csic.es; ale.fer.vi@gmail.com)

--------------------------
File list:
--------------------------
- options.m               User-defined options and default values
- STRIKE_GOLDD.m          Main file

- combin_optim.m          Perform combinatorial optimization using the Variable Neighbourhood Search metaheuristic (VNS)
- combos.m                Try to find identifiable combinations of otherwise unidentifiable parameters
- decomp.m                Decompose the model into submodels (either defined by the user, or found via optimization) and analyses them 
- elim_and_recalc.m       Determine identifiability of individual parameters one by one,
                          by successive elimination of its column in the identifiability matrix and recalculation of its rank  
- objective_fun.m         Calculate the objective function value in the optimization
                          (as the ratio between number of model outputs and parameters, plus a penalty on the number of states)
- graph_model.m           Create a graph showing the relations among model states, outputs, and parameters
